# Supplementary material for: Implementing a Community-Based Initiative to Improve Nutritional Intake among Home-Delivered Meal Recipients
Source: Nutrients. 2022 Feb 23;14(5):944. doi: 10.3390/nu14050944 (PMC8912420; doi:10.3390/nu14050944)
Supplement: Supplementary file 1 [file nutrients-14-00944-s001.zip]

Archive with 1 entries (1 files):
- nutrients-1558873-supplementary.pdf
